# Supplementary material for: Discovery of Orphan Olfactory Receptor 6M1 as a New Anticancer Target in MCF-7 Cells by a Combination of Surface Plasmon Resonance-Based and Cell-Based Systems
Source: Sensors (Basel). 2021 May 16;21(10):3468. doi: 10.3390/s21103468 (PMC8156394; doi:10.3390/s21103468)
Supplement: Supplementary file 1 [file sensors-21-03468-s001.zip]

Archive with 1 entries (1 files):
- sensors-1218662-supplementary.pdf
